# Supplementary material for: Relationships of Stresses on Alveolar Bone and Abutment of Dental Implant from Various Bite Forces by Three-Dimensional Finite Element Analysis
Source: Biomed Res Int. 2020 Feb 19;2020:7539628. doi: 10.1155/2020/7539628 (PMC7049827; doi:10.1155/2020/7539628)
Supplement: Supplementary Materials — (1) The 3D structure of implant parts: the 3D models of the implant, screw, abutment, cement, crown, and alveolar bone and their connection are shown. Crown: a 3D modeling of the dental zirconia implant crown on the left maxillary central incisor was simulated and built, and the porcelain thickness of the crown and abutment was 1.5–0.5 mm. Abutment: a straight zirconia esthetic abutment (Nobel Biocare®, Switzerland) was simulated and built. Cement: the cement thickness layer between the abutment and crown was assumed to be 60 μm to simulate clinical conditions. Implant: a NobelReplace Conical Connection system φ4.3 × 13 mm implant (Nobel Biocare®, Switzerland) was simulated and built. Screw: screws are used to secure the abutment and implant. Alveolar bone: the minimum alveolar thicknesses on the buccal and palatal side of the implant were 2.1 mm and 3.3 mm, respectively. The alveolar bone around the implant included a spongy center and a 1.5 mm thickness of cortical bone on the exterior. (2) Processing of 3D images: first, we imported the cone-beam (CB) CT scan images of the patient with a format of DICOM to Mimics 16.0 software sequentially. Second, we set the view orientation and defined the sagittal and coronal planes and cross section. We obtained grayscale images of the implant, crown, and alveolar bone at the interface. To improve the resolution and smoothness, we preprocessed the images. Based on the grayscale values of various parts on the image, the thresholding command was used to set the matching grayscale range to obtain the counterparts in the modeling. Third, the self-extraction and filling functions and erasure were applied to ameliorate the image quality layer by layer. Finally, the rough model was exported and saved as an STL file. To further repair the rough model, we imported the STL file to 3-MATIC software. Triangular surface subdivision, noise reduction, smoothing, and accurate surface processing were conducted. Subsequently, the SLDPRT files [file 7539628.f1.zip]

Archive with 9 entries (8 files):
- 7539628.f1/implant 3d/
- 7539628.f1/implant 3d/abutment.SLDPRT
- 7539628.f1/implant 3d/AbutmentScrew.SLDPRT
- 7539628.f1/implant 3d/cancellousBone.sldprt
- 7539628.f1/implant 3d/cement.SLDPRT
- 7539628.f1/implant 3d/Connection.sldprt
- 7539628.f1/implant 3d/Implant.SLDASM
- 7539628.f1/implant 3d/Implant.sldprt
- 7539628.f1/implant 3d/Tooth.sldprt
